# Supplementary material for: Postoperative Outcomes After Robotic Liver Resection of Caudate Lobe: A Systematic Review
Source: Medicina (Kaunas). 2024 Dec 29;61(1):34. doi: 10.3390/medicina61010034 (PMC11767131; doi:10.3390/medicina61010034)
Supplement: Supplementary file 1 [file medicina-61-00034-s001.zip]

Archive with 1 entries (1 files):
- medicina-3390219-supplementary.pdf
